# Supplementary material for: Later but Not Weaker: Neural Categorization of Native Vowels of Children at Familial Risk of Dyslexia
Source: Brain Sci. 2022 Mar 21;12(3):412. doi: 10.3390/brainsci12030412 (PMC8946763; doi:10.3390/brainsci12030412)
Supplement: Supplementary file 1 [file brainsci-12-00412-s001.zip]

Archive with 1 entries (1 files):
- brainsci-1617563-supplementary.pdf
